# Supplementary material for: Performance Analysis of Six Semi-Automated Tumour Delineation Methods on [18F] Fluorodeoxyglucose Positron Emission Tomography/Computed Tomography (FDG PET/CT) in Patients with Head and Neck Cancer
Source: Sensors (Basel). 2023 Sep 18;23(18):7952. doi: 10.3390/s23187952 (PMC10537871; doi:10.3390/s23187952)
Supplement: Supplementary file 1 [file sensors-23-07952-s001.zip]

Archive with 1 entries (1 files):
- sensors-2565731-supplementary.csv
