# Supplementary material for: Performance Analysis of Six Semi-Automated Tumour Delineation Methods on [18F] Fluorodeoxyglucose Positron Emission Tomography/Computed Tomography (FDG PET/CT) in Patients with Head and Neck Cancer
Source: Sensors (Basel). 2023 Sep 18;23(18):7952. doi: 10.3390/s23187952 (PMC10537871; doi:10.3390/s23187952)
Supplement: Supplementary file 1 [file sensors-23-07952-s001.zip › sensors-2565731-supplementary.csv]

Patient_id	Segmentation_mode	DSC	RVD
9552	Click_40	0.895	-14.2
9552	Click_and_draw	0.675	-49.1
9552	Nestle_30	0.7	-46.2
9552	Threshold_40	0.387	-76
9552	Threshold_50	0.252	-85.6
9552	Suv_2_5	0.918	6.1
605a	Click_40	0.892	3.1
605a	Click_and_draw	0.535	-63.5
605a	Nestle_30	0.561	-61.1
605a	Threshold_40	0.774	-36.9
605a	Threshold_50	0.543	-62.7
605a	Suv_2_5	0.858	10.2
5c7f	Click_40	0.428	267.5
5c7f	Click_and_draw	0.759	25.3
5c7f	Nestle_30	0.746	3.6
5c7f	Threshold_40	0.675	85.5
5c7f	Threshold_50	0.753	24.1
5c7f	Suv_2_5	0.632	81.9
cf7e	Click_40	0.737	69.8
cf7e	Click_and_draw	0.793	-26.6
cf7e	Nestle_30	0.717	-40.8
cf7e	Threshold_40	0.681	-46.1
cf7e	Threshold_50	0.554	-61.1
cf7e	Suv_2_5	0.705	63.4
a174	Click_40	0.544	167.6
a174	Click_and_draw	0.9	13.9
a174	Nestle_30	0.912	4.9
a174	Threshold_40	0.791	52.9
a174	Threshold_50	0.91	5.3
a174	Suv_2_5	0.591	138.5
1368	Click_40	0.781	35.4
1368	Click_and_draw	0.722	-39.1
1368	Nestle_30	0.657	-50.3
1368	Threshold_40	0.629	-53.4
1368	Threshold_50	0.488	-67.7
1368	Suv_2_5	0.508	193.8
561a	Click_40	0.117	1505.9
561a	Click_and_draw	0.431	-11.4
561a	Nestle_30	0.57	-57.2
561a	Threshold_40	0.638	-50
561a	Threshold_50	0.468	-67.8
561a	Suv_2_5	0.488	159.3
448b	Click_40	0.806	18.5
448b	Click_and_draw	0.676	-46.4
448b	Nestle_30	0.607	-55.4
448b	Threshold_40	0.55	-61.7
448b	Threshold_50	0.435	-72.2
448b	Suv_2_5	0.731	36.5
0e4c	Click_40	0.794	52
0e4c	Click_and_draw	0.876	-22
0e4c	Nestle_30	0.801	-33.2
0e4c	Threshold_40	0.75	-40
0e4c	Threshold_50	0.626	-54.5
0e4c	Suv_2_5	0.543	168.4
fe5c	Click_40	0.315	434.5
fe5c	Click_and_draw	0.503	167.3
fe5c	Nestle_30	0.728	28.1
fe5c	Threshold_40	0.676	59.6
fe5c	Threshold_50	0.742	-2.9
fe5c	Suv_2_5	0.34	388.9
a07f	Click_40	0.556	159.6
a07f	Click_and_draw	0.835	35.4
a07f	Nestle_30	0.859	27.4
a07f	Threshold_40	0.902	4.9
a07f	Threshold_50	0.839	-24.9
a07f	Suv_2_5	0.489	209.3
9c29	Click_40	0.852	34.6
9c29	Click_and_draw	0.848	-26.4
9c29	Nestle_30	0.775	-36.8
9c29	Threshold_40	0.706	-45.5
9c29	Threshold_50	0.578	-59.4
9c29	Suv_2_5	0.69	89.9
86cd	Click_40	0.294	480
86cd	Click_and_draw	0.74	-37.8
86cd	Nestle_30	0.594	-57.8
86cd	Threshold_40	0.805	-6.7
86cd	Threshold_50	0.722	-40
86cd	Suv_2_5	0.677	82.2
eea9	Click_40	0.073	2521.7
eea9	Click_and_draw	0.586	-58.6
eea9	Nestle_30	0.465	-69.7
eea9	Threshold_40	0.677	-36.8
eea9	Threshold_50	0.524	-64.5
eea9	Suv_2_5	0.381	324.3
74b2	Click_40	0.829	35.9
74b2	Click_and_draw	0.796	-9.9
74b2	Nestle_30	0.932	-4.1
74b2	Threshold_40	0.73	-41.9
74b2	Threshold_50	0.572	-59.8
74b2	Suv_2_5	0.817	32.8
a0ae	Click_40	0.68	94.2
a0ae	Click_and_draw	0.634	-53.6
a0ae	Nestle_30	0.634	-53.6
a0ae	Threshold_40	0.773	-37
a0ae	Threshold_50	0.562	-60.9
a0ae	Suv_2_5	0.847	36.2
b6d2	Click_40	0.613	109.8
b6d2	Click_and_draw	0.814	7.8
b6d2	Nestle_30	0.508	-61
b6d2	Threshold_40	0.598	-54.1
b6d2	Threshold_50	0.339	-79.6
b6d2	Suv_2_5	0.646	100.8
16f6	Click_40	0.327	411.5
16f6	Click_and_draw	0.667	96.9
16f6	Nestle_30	0.725	72.9
16f6	Threshold_40	0.543	164.6
16f6	Threshold_50	0.741	61.5
16f6	Suv_2_5	0.334	399
da89	Click_40	0.495	204.1
da89	Click_and_draw	0.851	-3.5
da89	Nestle_30	0.84	-24.6
da89	Threshold_40	0.79	25.1
da89	Threshold_50	0.765	-38
da89	Suv_2_5	0.584	142.7
384a	Click_40	0.796	48.7
384a	Click_and_draw	0.792	-16
384a	Nestle_30	0.789	-32.7
384a	Threshold_40	0.732	-40.3
384a	Threshold_50	0.612	-54.5
384a	Suv_2_5	0.814	31.9
2a44	Click_40	0.845	36.8
2a44	Click_and_draw	0.721	-43.6
2a44	Nestle_30	0.647	-52.1
2a44	Threshold_40	0.603	-56.8
2a44	Threshold_50	0.445	-71.4
2a44	Suv_2_5	0.823	36.3
6d32	Click_40	0.615	125
6d32	Click_and_draw	0.615	125
6d32	Nestle_30	0.875	-22.3
6d32	Threshold_40	0.922	-9.5
6d32	Threshold_50	0.802	-33.1
6d32	Suv_2_5	0.5	200
2593	Click_40	0.699	85.9
2593	Click_and_draw	0.94	4.4
2593	Nestle_30	0.734	-42
2593	Threshold_40	0.741	-41.2
2593	Threshold_50	0.57	-60.2
2593	Suv_2_5	0.728	74.8
748b	Click_40	0.715	79.6
748b	Click_and_draw	0.912	-2.5
748b	Nestle_30	0.835	-27.5
748b	Threshold_40	0.78	-35.8
748b	Threshold_50	0.573	-59.8
748b	Suv_2_5	0.805	31.1
6d9d	Click_40	0.636	114.2
6d9d	Click_and_draw	0.821	0.1
6d9d	Nestle_30	0.811	-4.7
6d9d	Threshold_40	0.795	-14.6
6d9d	Threshold_50	0.718	-37.8
6d9d	Suv_2_5	0.527	179.4
f793	Click_40	0.804	48.8
f793	Click_and_draw	0.794	-34.2
f793	Nestle_30	0.782	-35.8
f793	Threshold_40	0.741	-41.1
f793	Threshold_50	0.564	-60.7
f793	Suv_2_5	0.683	82.9
9058	Click_40	0.77	59.6
9058	Click_and_draw	0.765	-38
9058	Nestle_30	0.72	-43.8
9058	Threshold_40	0.637	-53.3
9058	Threshold_50	0.514	-65.4
9058	Suv_2_5	0.654	105.8
629c	Click_40	0.906	15.4
629c	Click_and_draw	0.753	-39.6
629c	Nestle_30	0.703	-45.8
629c	Threshold_40	0.635	-53.5
629c	Threshold_50	0.5	-66.6
629c	Suv_2_5	0.755	64.6
d619	Click_40	0.876	23.9
d619	Click_and_draw	0.797	-30.7
d619	Nestle_30	0.622	-54.8
d619	Threshold_40	0.424	-72.8
d619	Threshold_50	0.205	-88.6
d619	Suv_2_5	0.87	-6.8
e5ef	Click_40	0.845	35.7
e5ef	Click_and_draw	0.783	-35.7
e5ef	Nestle_30	0.757	-39.1
e5ef	Threshold_40	0.713	-44.6
e5ef	Threshold_50	0.603	-56.8
e5ef	Suv_2_5	0.919	11.4
2621	Click_40	0.806	36.8
2621	Click_and_draw	0.746	-37
2621	Nestle_30	0.694	-44.2
2621	Threshold_40	0.631	-52.5
2621	Threshold_50	0.515	-65.3
2621	Suv_2_5	0.782	41.2
211e	Click_40	0.835	29.4
211e	Click_and_draw	0.787	-28.7
211e	Nestle_30	0.715	-41.4
211e	Threshold_40	0.691	-44.4
211e	Threshold_50	0.518	-64.3
211e	Suv_2_5	0.767	52.7
31b6	Click_40	0.661	-44.5
31b6	Click_and_draw	0.727	-20
31b6	Nestle_30	0.647	-46.8
31b6	Threshold_40	0.604	-54.1
31b6	Threshold_50	0.481	-67.7
31b6	Suv_2_5	0.567	127.3
7769	Click_40	0.761	62.6
7769	Click_and_draw	0.879	-21.6
7769	Nestle_30	0.819	-30.7
7769	Threshold_40	0.806	-32.5
7769	Threshold_50	0.7	-46.1
7769	Suv_2_5	0.8	45
6e54	Click_40	0.751	61.6
6e54	Click_and_draw	0.854	3.9
6e54	Nestle_30	0.857	-8.2
6e54	Threshold_40	0.851	-14.3
6e54	Threshold_50	0.783	-33.7
6e54	Suv_2_5	0.703	77.5
f865	Click_40	0.839	35.6
f865	Click_and_draw	0.799	-33.5
f865	Nestle_30	0.782	-35.9
f865	Threshold_40	0.694	-46.8
f865	Threshold_50	0.585	-58.6
f865	Suv_2_5	0.882	25.6
ad73	Click_40	0.841	19.6
ad73	Click_and_draw	0.71	-43
ad73	Nestle_30	0.697	-44.9
ad73	Threshold_40	0.691	-45.8
ad73	Threshold_50	0.572	-59.8
ad73	Suv_2_5	0.792	15.6
02bb	Click_40	0.712	81
02bb	Click_and_draw	0.881	-20.5
02bb	Nestle_30	0.921	1.6
02bb	Threshold_40	0.719	-43.9
02bb	Threshold_50	0.512	-65.6
02bb	Suv_2_5	0.327	264.4
36df	Click_40	0.393	309.2
36df	Click_and_draw	0.545	143.1
36df	Nestle_30	0.555	136.8
36df	Threshold_40	0.508	178.8
36df	Threshold_50	0.604	92.1
36df	Suv_2_5	0.574	120
529b	Click_40	0.549	164.2
529b	Click_and_draw	0.852	24.2
529b	Nestle_30	0.864	15.5
529b	Threshold_40	0.859	22.4
529b	Threshold_50	0.862	-2.7
529b	Suv_2_5	0.687	91
8229	Click_40	0.597	135
8229	Click_and_draw	0.827	-21.1
8229	Nestle_30	0.827	-21.1
8229	Threshold_40	0.797	0
8229	Threshold_50	0.714	-38.2
8229	Suv_2_5	0.507	194.3
4c91	Click_40	0.738	70.7
4c91	Click_and_draw	0.825	-2.3
4c91	Nestle_30	0.795	-17.4
4c91	Threshold_40	0.739	-33.2
4c91	Threshold_50	0.595	-56.4
4c91	Suv_2_5	0.737	64.9
feea	Click_40	0.835	23.1
feea	Click_and_draw	0.716	-44.2
feea	Nestle_30	0.607	-56.4
feea	Threshold_40	0.606	-56.5
feea	Threshold_50	0.426	-72.9
feea	Suv_2_5	0.76	63.3
58b2	Click_40	0.649	108.4
58b2	Click_and_draw	0.945	-1.8
58b2	Nestle_30	0.938	-6
58b2	Threshold_40	0.938	-0.8
58b2	Threshold_50	0.807	-31.7
58b2	Suv_2_5	0.563	155.5
d32c	Click_40	0.296	448
d32c	Click_and_draw	0.491	28
d32c	Nestle_30	0.462	8
d32c	Threshold_40	0.413	168
d32c	Threshold_50	0.426	44
d32c	Suv_2_5	0.489	-20
716e	Click_40	0.778	57
716e	Click_and_draw	0.658	-50
716e	Nestle_30	0.614	-55.7
716e	Threshold_40	0.502	-66.5
716e	Threshold_50	0.396	-75.3
716e	Suv_2_5	0.848	29.7
76b9	Click_40	0.573	148.9
76b9	Click_and_draw	0.875	21.5
76b9	Nestle_30	0.886	16.4
76b9	Threshold_40	0.82	41.6
76b9	Threshold_50	0.911	-7.5
76b9	Suv_2_5	0.555	160.3
1da1	Click_40	0.849	35.5
1da1	Click_and_draw	0.825	-29.8
1da1	Nestle_30	0.802	-33
1da1	Threshold_40	0.74	-41.2
1da1	Threshold_50	0.649	-52
1da1	Suv_2_5	0.873	25.6
7d39	Click_40	0.82	43.3
7d39	Click_and_draw	0.804	-32.8
7d39	Nestle_30	0.762	-38.5
7d39	Threshold_40	0.744	-40.8
7d39	Threshold_50	0.604	-56.7
7d39	Suv_2_5	0.632	116.4
98da	Click_40	0.637	113.9
98da	Click_and_draw	0.726	-43.1
98da	Nestle_30	0.679	-48.6
98da	Threshold_40	0.826	38.9
98da	Threshold_50	0.835	-27.1
98da	Suv_2_5	0.882	17.4
e1ca	Click_40	0.837	39
e1ca	Click_and_draw	0.903	-15.4
e1ca	Nestle_30	0.797	-33.8
e1ca	Threshold_40	0.72	-43.8
e1ca	Threshold_50	0.554	-61.7
e1ca	Suv_2_5	0.764	60.7
f67a	Click_40	0.593	137
f67a	Click_and_draw	0.891	-10.7
f67a	Nestle_30	0.832	-28.8
f67a	Threshold_40	0.877	-17.4
f67a	Threshold_50	0.652	-51.6
f67a	Suv_2_5	0.532	175.8
3c6a	Click_40	0.813	44.6
3c6a	Click_and_draw	0.909	-15.6
3c6a	Nestle_30	0.779	-36.2
3c6a	Threshold_40	0.673	-49.3
3c6a	Threshold_50	0.464	-69.8
3c6a	Suv_2_5	0.835	35.3
d440	Click_40	0.848	32.9
d440	Click_and_draw	0.756	-39.3
d440	Nestle_30	0.741	-41.1
d440	Threshold_40	0.667	-49.9
d440	Threshold_50	0.554	-61.7
d440	Suv_2_5	0.801	44
9184	Click_40	0.545	156.8
9184	Click_and_draw	0.803	-23.9
9184	Nestle_30	0.804	-23
9184	Threshold_40	0.803	-23.9
9184	Threshold_50	0.625	-54.5
9184	Suv_2_5	0.32	393.2
1b21	Click_40	0.824	42.6
1b21	Click_and_draw	0.853	-25.7
1b21	Nestle_30	0.796	-33.9
1b21	Threshold_40	0.587	-58.5
1b21	Threshold_50	0.724	-43.3
1b21	Suv_2_5	0.838	38
9283	Click_40	0.008	24514.3
9283	Click_and_draw	0.015	12738.1
9283	Nestle_30	0.507	119
9283	Threshold_40	0.457	238.1
9283	Threshold_50	0.5	142.9
9283	Suv_2_5	0.353	366.7
04c8	Click_40	0.619	123
04c8	Click_and_draw	0.905	9.9
04c8	Nestle_30	0.816	-28
04c8	Threshold_40	0.81	-26.7
04c8	Threshold_50	0.653	-51.6
04c8	Suv_2_5	0.645	109.9
f991	Click_40	0.484	213.3
f991	Click_and_draw	0.835	-14.3
f991	Nestle_30	0.838	-17.3
f991	Threshold_40	0.82	9.2
f991	Threshold_50	0.758	-35.7
f991	Suv_2_5	0.575	148
424	Click_40	0.751	66.4
424	Click_and_draw	0.854	-24.8
424	Nestle_30	0.85	-25.4
424	Threshold_40	0.91	-14.4
424	Threshold_50	0.743	-40.9
424	Suv_2_5	0.862	30
d041	Click_40	0.6	132.8
d041	Click_and_draw	0.802	-13.2
d041	Nestle_30	0.798	-20.9
d041	Threshold_40	0.806	-17.9
d041	Threshold_50	0.691	-44.2
d041	Suv_2_5	0.762	53.2
d4aa	Click_40	0.599	133.9
d4aa	Click_and_draw	0.798	-33.6
d4aa	Nestle_30	0.779	-36.2
d4aa	Threshold_40	0.796	-33.9
d4aa	Threshold_50	0.642	-52.8
d4aa	Suv_2_5	0.61	128
07aa	Click_40	0.383	322.4
07aa	Click_and_draw	0.688	48.7
07aa	Nestle_30	0.694	27.6
07aa	Threshold_40	0.562	127.6
07aa	Threshold_50	0.681	47.4
07aa	Suv_2_5	0.49	207.9
906e	Click_40	0.294	479.2
906e	Click_and_draw	0.603	100.6
906e	Nestle_30	0.657	65.6
906e	Threshold_40	0.648	69.9
906e	Threshold_50	0.702	-13.6
906e	Suv_2_5	0.497	199
e073	Click_40	0.122	1439.1
e073	Click_and_draw	0.28	489.4
e073	Nestle_30	0.6	82.8
e073	Threshold_40	0.226	685.4
e073	Threshold_50	0.389	307.9
e073	Suv_2_5	0.514	189.4
79da	Click_40	0.534	94.9
79da	Click_and_draw	0.203	755.6
79da	Nestle_30	0.751	-1
79da	Threshold_40	0.662	99
79da	Threshold_50	0.76	10.1
79da	Suv_2_5	0.346	378.8
f8aa	Click_40	0.506	195.5
f8aa	Click_and_draw	0.71	-7.1
f8aa	Nestle_30	0.703	-17.2
f8aa	Threshold_40	0.702	-17.9
f8aa	Threshold_50	0.604	-48.4
f8aa	Suv_2_5	0.614	96.1
eb60	Click_40	0.701	85.3
eb60	Click_and_draw	0.895	-18
eb60	Nestle_30	0.885	-19.6
eb60	Threshold_40	0.87	-22.4
eb60	Threshold_50	0.749	-40.1
eb60	Suv_2_5	0.604	130.9
3eeb	Click_40	0.787	53.2
3eeb	Click_and_draw	0.731	-42.2
3eeb	Nestle_30	0.692	-47.1
3eeb	Threshold_40	0.629	-54.1
3eeb	Threshold_50	0.507	-66.1
3eeb	Suv_2_5	0.745	67.9
ef89	Click_40	0.4	300
ef89	Click_and_draw	0.599	102.1
ef89	Nestle_30	0.611	92.6
ef89	Threshold_40	0.516	174.4
ef89	Threshold_50	0.631	74.8
ef89	Suv_2_5	0.394	307.9
dba2	Click_40	0.817	44.2
dba2	Click_and_draw	0.84	-27.6
dba2	Nestle_30	0.813	-31.6
dba2	Threshold_40	0.785	-35.4
dba2	Threshold_50	0.667	-50
dba2	Suv_2_5	0.882	24.1
fe40	Click_40	0.76	63.2
fe40	Click_and_draw	0.859	-24.7
fe40	Nestle_30	0.766	-37.9
fe40	Threshold_40	0.746	-40.4
fe40	Threshold_50	0.596	-57.6
fe40	Suv_2_5	0.678	94.1
715c	Click_40	0.756	61.1
715c	Click_and_draw	0.898	-17.3
715c	Nestle_30	0.815	-31.3
715c	Threshold_40	0.773	-37.1
715c	Threshold_50	0.646	-52.3
715c	Suv_2_5	0.686	91.7
cc9e	Click_40	0.805	47.8
cc9e	Click_and_draw	0.83	-29.1
cc9e	Nestle_30	0.795	-34
cc9e	Threshold_40	0.864	-23.9
cc9e	Threshold_50	0.698	-46.4
cc9e	Suv_2_5	0.885	21
328f	Click_40	0.892	23.3
328f	Click_and_draw	0.793	-34.3
328f	Nestle_30	0.761	-38.6
328f	Threshold_40	0.692	-47.1
328f	Threshold_50	0.581	-59
328f	Suv_2_5	0.849	33.7
85a5	Click_40	0.763	61.4
85a5	Click_and_draw	0.809	-32.1
85a5	Nestle_30	0.781	-35.9
85a5	Threshold_40	0.739	-41.4
85a5	Threshold_50	0.561	-61
85a5	Suv_2_5	0.677	92.9
43d0	Click_40	0.343	383.6
43d0	Click_and_draw	0.795	14.9
43d0	Nestle_30	0.777	30.3
43d0	Threshold_40	0.508	186.4
43d0	Threshold_50	0.696	35.6
43d0	Suv_2_5	0.567	105.9
0c9a	Click_40	0.717	75.9
0c9a	Click_and_draw	0.796	-33.9
0c9a	Nestle_30	0.706	-45.5
0c9a	Threshold_40	0.621	-55
0c9a	Threshold_50	0.496	-67
0c9a	Suv_2_5	0.712	77.1
03ca	Click_40	0.433	261.6
03ca	Click_and_draw	0.74	53.2
03ca	Nestle_30	0.76	41.1
03ca	Threshold_40	0.63	108.9
03ca	Threshold_50	0.78	29.5
03ca	Suv_2_5	0.345	380
f5a2	Click_40	0.691	89.4
f5a2	Click_and_draw	0.935	-8.3
f5a2	Nestle_30	0.92	-8.7
f5a2	Threshold_40	0.874	-22.3
f5a2	Threshold_50	0.727	-42.9
f5a2	Suv_2_5	0.664	101.2
dc4c	Click_40	0.788	51.9
dc4c	Click_and_draw	0.791	-32.3
dc4c	Nestle_30	0.765	-36.9
dc4c	Threshold_40	0.725	-42.9
dc4c	Threshold_50	0.591	-58
dc4c	Suv_2_5	0.782	54.4
2409	Click_40	0.295	478.8
2409	Click_and_draw	0.575	109.1
2409	Nestle_30	0.686	44.4
2409	Threshold_40	0.597	101
2409	Threshold_50	0.712	35.4
2409	Suv_2_5	0.282	508.1
f9b5	Click_40	0.686	91.3
f9b5	Click_and_draw	0.93	-8.8
f9b5	Nestle_30	0.873	-22.3
f9b5	Threshold_40	0.777	-36.4
f9b5	Threshold_50	0.566	-60.6
f9b5	Suv_2_5	0.709	81.9
f051	Click_40	0.67	84
f051	Click_and_draw	0.718	-39.3
f051	Nestle_30	0.624	-54.6
f051	Threshold_40	0.545	-62.6
f051	Threshold_50	0.32	-81
f051	Suv_2_5	0.772	20.9
963a	Click_40	0.898	5.8
963a	Click_and_draw	0.719	-43.8
963a	Nestle_30	0.6	-57.1
963a	Threshold_40	0.668	-49
963a	Threshold_50	0.509	-65.9
963a	Suv_2_5	0.764	20.1
8e1e	Click_40	0.797	49.1
8e1e	Click_and_draw	0.877	-15.1
8e1e	Nestle_30	0.798	-32.3
8e1e	Threshold_40	0.794	-33.2
8e1e	Threshold_50	0.61	-56.1
8e1e	Suv_2_5	0.781	45.2
d463	Click_40	0.595	79.7
d463	Click_and_draw	0.513	3.1
d463	Nestle_30	0.599	-57.2
d463	Threshold_40	0.545	-62.5
d463	Threshold_50	0.444	-71.4
d463	Suv_2_5	0.885	5.4
a36c	Click_40	0.845	26.9
a36c	Click_and_draw	0.715	-43.9
a36c	Nestle_30	0.827	-26.1
a36c	Threshold_40	0.586	-58.5
a36c	Threshold_50	0.435	-72.2
a36c	Suv_2_5	0.807	35
3985	Click_40	0.492	206.4
3985	Click_and_draw	0.803	36.7
3985	Nestle_30	0.831	17
3985	Threshold_40	0.819	23.9
3985	Threshold_50	0.808	-10.6
3985	Suv_2_5	0.415	281.4
0d64	Click_40	0.857	21.3
0d64	Click_and_draw	0.706	-43.1
0d64	Nestle_30	0.669	-48.4
0d64	Threshold_40	0.555	-61.4
0d64	Threshold_50	0.446	-71.3
0d64	Suv_2_5	0.606	126.6
408a	Click_40	0.701	-2
408a	Click_and_draw	0.698	-46
408a	Nestle_30	0.639	-53
408a	Threshold_40	0.709	-45
408a	Threshold_50	0.536	-63.4
408a	Suv_2_5	0.595	78.2
a9fd	Click_40	0.703	82.5
a9fd	Click_and_draw	0	-100
a9fd	Nestle_30	0.868	-22.5
a9fd	Threshold_40	0.769	-37.6
a9fd	Threshold_50	0.609	-56.2
a9fd	Suv_2_5	0.751	65.8
a42d	Click_40	0.885	20.9
a42d	Click_and_draw	0.803	-33
a42d	Nestle_30	0.906	-15.4
a42d	Threshold_40	0.641	-52.9
a42d	Threshold_50	0.496	-67
a42d	Suv_2_5	0.691	87.4
27aa	Click_40	0.664	83.3
27aa	Click_and_draw	0.738	-36
27aa	Nestle_30	0.735	-36.3
27aa	Threshold_40	0.677	-46.8
27aa	Threshold_50	0.537	-63.1
27aa	Suv_2_5	0.634	115.5
097f	Click_40	0.628	112.3
097f	Click_and_draw	0.888	17.4
097f	Nestle_30	0.912	8.3
097f	Threshold_40	0.912	9.6
097f	Threshold_50	0.899	-16.5
097f	Suv_2_5	0.651	68.3
c6c8	Click_40	0.454	240.5
c6c8	Click_and_draw	0.585	-45.2
c6c8	Nestle_30	0.585	-45.2
c6c8	Threshold_40	0.649	-16.7
c6c8	Threshold_50	0.562	-47.6
c6c8	Suv_2_5	0.569	109.5
a000	Click_40	0.729	74.2
a000	Click_and_draw	0.766	-23.9
a000	Nestle_30	0.801	-27.1
a000	Threshold_40	0.786	-30.5
a000	Threshold_50	0.635	-51.5
a000	Suv_2_5	0.609	128.3
7761	Click_40	0.737	66.7
7761	Click_and_draw	0.802	-24.4
7761	Nestle_30	0.805	-23.6
7761	Threshold_40	0.8	-24.6
7761	Threshold_50	0.598	-55.5
7761	Suv_2_5	0.687	90.5
b017	Click_40	0.795	47.2
b017	Click_and_draw	0.669	-49.8
b017	Nestle_30	0.669	-49.8
b017	Threshold_40	0.709	-45.1
b017	Threshold_50	0.548	-62.2
b017	Suv_2_5	0.791	21.5
8865	Click_40	0.58	145.1
8865	Click_and_draw	0.866	-19.8
8865	Nestle_30	0.779	-36.3
8865	Threshold_40	0.672	-49.5
8865	Threshold_50	0.52	-64.8
8865	Suv_2_5	0.563	154.9
c375	Click_40	0.044	4327.1
c375	Click_and_draw	0.094	1898.3
c375	Nestle_30	0.674	91.5
c375	Threshold_40	0.359	357.6
c375	Threshold_50	0.496	196.6
c375	Suv_2_5	0	428.8
16fc	Click_40	0.625	91.8
16fc	Click_and_draw	0.684	-34.6
16fc	Nestle_30	0.691	-34.6
16fc	Threshold_40	0.669	-39
16fc	Threshold_50	0.567	-60.4
16fc	Suv_2_5	0.583	122.5
0e06	Click_40	0.334	398.3
0e06	Click_and_draw	0.717	74.9
0e06	Nestle_30	0.799	40.9
0e06	Threshold_40	0.66	100.9
0e06	Threshold_50	0.828	16.5
0e06	Suv_2_5	0.428	180.9
